# Supplementary material for: Role of interatrial connection ablation in re-entry dynamics: an in silico evaluation
Source: Europace. 2026 Jun 15;28(6):euag145. doi: 10.1093/europace/euag145 (PMC13318161; doi:10.1093/europace/euag145)
Supplement: euag145_Supplementary_Data [file euag145_supplementary_data.zip]

Archive with 4 entries (4 files):
- Supplementary_Material.pdf
- Video_1.mp4
- Video_2.mp4
- Video_3.mp4
